# Supplementary material for: A new role for erythropoietin in the homeostasis of red blood cells
Source: Commun Biol. 2024 Jan 8;7:58. doi: 10.1038/s42003-023-05758-2 (PMC10774343; doi:10.1038/s42003-023-05758-2)
Supplement: Supplementary file 3 — Supplementary Data 1 [file 42003_2023_5758_MOESM3_ESM.xlsx]

## Sheet: Fig 5a
Supplementary data 1
Experimental data shown in Figure 5.
Fig 5.a	% reticulocytes	Control mice	EPO mice
		5	26
		3	18
		3.4	24
Fig 5.b	MFI CD47 in reticulocytes	Control mice	EPO mice
		89	93
		48	147
		47	128
Fig 5.c	MFI SIRP-alpha in sinusoidal macrophages	Control mice	EPO mice
		22416	24478
		21902	22774
		21864	23612
		21585	24031
			22833
Fig 5.d	Phagocytosis	Control mice	EPO mice
		38	17
		50	32
		43	22
Fig 5.e	% Reticulocytes	Control mice	Hypoxia mice
		7	2.3
		5.2	3
		4.1	2
Fig 5.f	MFI CD47 in young RBCs	Control mice	Hyperoxia mice
		128	84.3
		123	96.5
		145	114
Fig 5.g	MFI CD47 in aged RBCs	Control mice	Hyperoxia mice
		148	154
		136	147
		145	151
Fig 5.h	MFI SIRP alpha in macrophages	Control mice	Hyperoxia mice
		117795	15453
		17739	14136
		17810	14184
Fig 5.i	Anti-PS antibodies	Control mice	Hyperoxia mice
		0.09955	0.25445
		0.13905	0.93705
		0.13555	1.22695
		0.1904	0.4464
			0.63465
			0.9769
			Control mice
Fig 5.j	RBCs biotin intermediate	Time	#1
		1	16.1
		10	16
		17	14.5
		24	15
		31	12.6
			Control mice
Fig 5.k	RBCs biotin high	Time	#1
		1	87.6
		10	63.2
		17	51.9
		24	36.1
		31	19.7
