# Supplementary material for: A new role for erythropoietin in the homeostasis of red blood cells
Source: Commun Biol. 2024 Jan 8;7:58. doi: 10.1038/s42003-023-05758-2 (PMC10774343; doi:10.1038/s42003-023-05758-2)
Supplement: Supplementary file 4 — Supplementary Data 2 [file 42003_2023_5758_MOESM4_ESM.zip]

Archive with 5 entries (4 files):
- Supplementary Code Changes in RBC demand.ipynb
- __MACOSX/
- __MACOSX/._Supplementary Code Changes in RBC demand.ipynb
- Supplementary Code Hemorrhages.ipynb
- __MACOSX/._Supplementary Code Hemorrhages.ipynb
