# Supplementary material for: A new role for erythropoietin in the homeostasis of red blood cells
Source: Commun Biol. 2024 Jan 8;7:58. doi: 10.1038/s42003-023-05758-2 (PMC10774343; doi:10.1038/s42003-023-05758-2)
Supplement: Supplementary file 4 — Supplementary Data 2 [file 42003_2023_5758_MOESM4_ESM.zip › Supplementary Code Changes in RBC demand.ipynb]

# %% [markdown]
# Supplementary material for  
# "A new role for erythropoietin in the homeostasis of red blood cells"

# %% [markdown]
Clemente F. Arias$^{1,2,*}$, Nuno Valente-Leal$^{3}$, Federica Bertocchini$^{1}$,Sofia Marques$^{3}$,
Francisco J. Acosta$^{4}$, and Cristina Fernandez-Arias$^{3,5,*}$

# %% [markdown]
$^1$Centro de Investigaciones Biológicas (CSIC), Madrid, Spain  
$^2$Grupo Interdisciplinar de Sistemas Complejos (GISC), Madrid, Spain  
$^3$Instituto de Medicina Molecular, Universidade de Lisboa, Portugal  
$^4$Departamento de Ecología, Universidad Complutense de Madrid, Spain  
$^5$Departamento de Immunología, Facultad de Medicina, Universidad Complutense de Madrid, Spain


# %% [markdown]
  
  
  This notebook contains the code to run the numerical simulations of Model 2, given by the following equations:

# %% [markdown]

\begin{align}
\begin{cases}
p'(t) = \lambda \big(K(t)-r(t)\big)\\
L'(t) = v(t) \\
r'(t) =  p(t) - e^{-\mu L(t)}  p\big(t-L(t)\big)\big(1-L'(t)\big)  - \mu r(t)\\
v'(t)=\rho \big(\bar L - L(t)\big)-\sigma L'(t)+ \omega \big(K(t)-r(t)\big),
\end{cases}
\end{align}


# %% [markdown]
where $r$ denotes the number of red blood cells (RBCs), $p(t)$ is the production of RBCs, $L$ represents RBC lifespan, and $v$ the rate of change of RBC lifespan. Parameters $\bar L$, $\mu$, $\lambda$, $\rho$, $\sigma$, and $\omega$ are positive.

# %% [markdown]
In particular, this file simulates the effect on the population of changes in cell demand

# %% [code]
using DifferentialEquations
using Plots

# %% [markdown]
### Definition of the Delay Differential Equation (DDE) models

# %% [markdown]
(Detailed information about implementing DDEs with fixed and variable delays in Julia can be found in  
https://docs.sciml.ai/DiffEqDocs/stable/tutorials/dde_example/)

# %% [code]
h(p, t; idxs=nothing) = typeof(idxs) <: Number ? 1.0 : zeros(4) # Definition of history function h

function model_const(du,u,h,p,t)            # Model with constant lifespan (L'= 0 and v'= 0) 
λ,μ,γ,L,ρ,σ,ω = p  
  
  hist = h(p, t-u[2]; idxs=1)   
  
  du[1] = γ*(RBC_demand(t)-u[3])                                      # p'(t)
  du[2] = 0                                                           # L'(t)
  du[3] =  λ*u[1] -  λ*hist * exp(-μ*u[2]) - μ*u[3]    # r'(t)
  du[4] = 0                                                            # v'(t)
end 

function model_var(du,u,h,p,t)              # Model with variable lifespan
  λ,μ,γ,L,ρ,σ,ω = p  
  
  hist = h(p, t-u[2]; idxs=1)   
  
  du[1] = γ*(RBC_demand(t)-u[3])                                                   # p'(t)
  du[2] = u[4]                                                                     # Lifespan
  du[3] =  λ*u[1] - λ*hist * exp(-μ*u[2]) * (1 - du[2])  - μ*u[3]   # r'(t)
  du[4] = ρ*(L - u[2])-σ * u[4]+ ω * du[1]                                       # v'(t)
end;

# %% [markdown]
### Definition of the DDE problems

# %% [markdown]
#### Initial conditions and parameters

# %% [code]
λ=1;
μ=0.0;
γ=0.0002;
L=100;
ρ = 0.2;
σ = 20;
ω = 5;
p = (λ,μ,γ,L,ρ,σ,ω);
tspan = (0.0,300001.0);
u0 = zeros(4)
u0[1]=0;
u0[2]=L;
u0[3]=0;
u0[4]=0;

# %% [markdown]
#### DDEP problems

# %% [code]
prob_var = DDEProblem(model_var,u0,h,tspan,p; dependent_lags = ((u,p,t) -> u[2],)); # Variable lifespan

prob_const = DDEProblem(model_const,u0,h,tspan,p; dependent_lags = ((u,p,t) -> u[2],)); # Constant lifespan

alg = MethodOfSteps(RK4());     # Numerical algorithm (MethodOfSteps solver)

# %% [markdown]
## Scenario 1

# %% [markdown]
### Definition of RBC demand 

# %% [code]
inc_demand =-.05;                # Change in cell demand expressed as a fraction of the population
veloc=.0125;                     # Velocity of the change in cell demand

# %% [code]
function RBC_demand(t)           # To prevent issues with the initial population history,
                                 # simulations start with 0 cells.
  if t < 200000                  # The population grows to the desired size (in this case 100.000 cells).
    100000 - 100000/exp(0.0001*t)
  else
    100000+100000*inc_demand - (100000*inc_demand)/exp(veloc*(t-200000))  # Changes in cell demand are simulated
    end                                         # at time t = 200.000, once the population has stabilizeds
end

# %% [code]
plot(RBC_demand,199900,201000,size=(500,200),legend=false)

# %% [markdown]
### Numerical simulations

# %% [code]
sol_const = solve(prob_const,alg,maxiters = 1e7); # Constant lifespan

# %% [code]
sol_var = solve(prob_var,maxiters = 1e7,alg); # Variable lifespan

# %% [markdown]
### Results

# %% [code]
# Number of cells (Variable lifespan)
plot(sol_var.t.-199990,sol_var[3,:],
    size = (300, 200),legend=false,xlims=(0,1100),ylims=(90000,105000))            

# %% [code]
# Number of cells (Constant lifespan)
plot!(sol_const.t.-199990,sol_const[3,:],
    size = (300, 200),legend=false,xlims=(0,1100),ylims=(90000,108000))

# %% [code]
# RBC production (Variable lifespan)
plot(sol_var.t.-199990,sol_var[1,:],
    size = (300, 200),legend=false,xlims=(0,500))

# %% [code]
# RBC production (Constant lifespan)
plot(sol_const.t.-199990,sol_const[1,:],
    size = (300, 200),legend=false,xlims=(0,500))

# %% [code]
# Variable lifespan
plot(sol_var.t.-199990,sol_var[2,:],
    size = (300, 200),legend=false,xlims=(10,28))

# %% [markdown]
## Scenario 2

# %% [markdown]
### Definition of RBC demand 

# %% [code]
function RBC_demand(t)
    if t < 200000
        100000 - 100000/exp(0.0001*t)
    else
        100000+100000*.1*sin(.01*(t - 200000))
    end
end

# %% [code]
plot(RBC_demand,199900,201000,size=(300,200),legend=false)

# %% [markdown]
### Numerical simulations

# %% [code]
sol_const = solve(prob_const,alg,maxiters = 1e7); # Constant lifespan

# %% [code]
sol_var = solve(prob_var,maxiters = 1e7,alg); # Variable lifespan

# %% [markdown]
### Results

# %% [code]
# Number of cells (Variable lifespan)
plot(sol_var.t.-199990,sol_var[3,:],
    size = (300, 200),legend=false,xlims=(0,1000),ylims=(85000,115000))   

# %% [code]
# Number of cells (Constant lifespan)
plot!(sol_const.t.-199990,sol_const[3,:],
    size = (300, 200),legend=false,xlims=(0,1000),ylims=(85000,115000))

# %% [code]
# RBC production (Variable lifespan)
plot(sol_var.t.-199990,sol_var[1,:],
    size = (300, 200),legend=false,xlims=(0,1000),ylims=(0,1200))

# %% [code]
# RBC production (Constant lifespan)
plot(sol_const.t.-199990,sol_const[1,:],
    size = (300, 200),legend=false,xlims=(0,1000),ylims=(0,1200))

# %% [code]
# Variable lifespan
plot(sol_var.t.-199990,sol_var[2,:],
    size = (300, 200),legend=false,xlims=(0,1000),ylims=(90,110))
